# Supplementary material for: High Temperature Alters Secondary Metabolites and Photosynthetic Efficiency in Heracleum sosnowskyi
Source: Int J Mol Sci. 2021 Apr 30;22(9):4756. doi: 10.3390/ijms22094756 (PMC8124411; doi:10.3390/ijms22094756)
Supplement: Supplementary file 1 [file ijms-22-04756-s001.zip]

Archive with 1 entries (1 files):
- ijms-1182431-supplementary.pdf
